# Supplementary material for: A Simple and Practical Bis-N-Heterocyclic Carbene as an Efficient Ligand in Cu-Catalyzed Glaser Reaction
Source: Molecules. 2023 Jun 29;28(13):5083. doi: 10.3390/molecules28135083 (PMC10343847; doi:10.3390/molecules28135083)
Supplement: Supplementary file 1 [file molecules-28-05083-s001.zip]

Archive with 1 entries (1 files):
- molecules-2449664-supplementary.pdf
